# Supplementary material for: Transcriptomic Analysis of Streptococcus suis in Response to Ferrous Iron and Cobalt Toxicity
Source: Genes (Basel). 2020 Sep 2;11(9):1035. doi: 10.3390/genes11091035 (PMC7563783; doi:10.3390/genes11091035)
Supplement: Supplementary file 1 [file genes-11-01035-s001.zip]

Archive with 7 entries (6 files):
- Supplementary Material/Table S4.xlsx
- Supplementary Material/Table S3.xlsx
- Supplementary Material/Table S2.xlsx
- Supplementary Material/Table S1.docx
- Supplementary Material/Table S5.docx
- Supplementary Material/Table S6.docx
- Supplementary Material/
